# Supplementary material for: Race- and Gender-Specific Associations between Neighborhood-Level Socioeconomic Status and Body Mass Index: Evidence from the Southern Community Cohort Study
Source: Int J Environ Res Public Health. 2023 Nov 30;20(23):7122. doi: 10.3390/ijerph20237122 (PMC10706233; doi:10.3390/ijerph20237122)
Supplement: Supplementary file 1 [file ijerph-20-07122-s001.zip]

Archive with 1 entries (1 files):
- ijerph-2676382-supplementary.pdf
